# Supplementary material for: Flexible Quasi-Solid-State Composite Electrolyte of Poly (Propylene Glycol)-co-Pentaerythritol Triacry-Late/Li1.5Al0.5Ge1.5(PO4)3 for High-Performance Lithium-Sulfur Battery
Source: Materials (Basel). 2021 Apr 15;14(8):1979. doi: 10.3390/ma14081979 (PMC8071246; doi:10.3390/ma14081979)
Supplement: Supplementary file 1 [file materials-14-01979-s001.zip]

Archive with 1 entries (1 files):
- materials-1178829-supplementary.pdf
